# Supplementary material for: Deletion of Interleukin-1β Converting Enzyme Alters Mouse Cardiac Structure and Function
Source: Biology (Basel). 2024 Mar 7;13(3):172. doi: 10.3390/biology13030172 (PMC10968068; doi:10.3390/biology13030172)
Supplement: Supplementary file 1 [file biology-13-00172-s001.zip]

Archive with 1 entries (1 files):
- biology-2779762-supplementary.pdf
